# Supplementary material for: A multicenter study investigating the genetic analysis of childhood steroid-resistant nephrotic syndrome: Variants in COL4A5 may not be coincidental
Source: PLoS One. 2024 Dec 3;19(12):e0304864. doi: 10.1371/journal.pone.0304864 (PMC11614205; doi:10.1371/journal.pone.0304864)
Supplement: S1 Raw data — (XLS) [file pone.0304864.s005.xls]

## Sheet: Sheet1
ageof onset（m）	SEX	NATION	fhs	ext-m	gene	gene2	resistant style	24hUpro(mg)	Scr(umol/l)	eGFR	BP	HBP-	Renal bio	clinical style	respone to im	Followuptime(m)	prog	列4	列5	列6	列7	列8	列9	列10	列11	列12	列13	列14	列15	列16	列17	列18	列19	列20	列21	列22	列23	列24	列25	列26	列27	列28	列29	列30	列31	列32	列33	列34	列35
起病时年龄，月	性别，1男，2女	1汉族，2壮族，3其他	家族史：1有，2无	肾外表现：1有，2无	基因突变：1有，2无	基因突变：1有，2无，3不确定	激素耐药类型：0未用，1初发，2迟发	起病时24小时尿蛋白定量	起病时尿肌酐	起病时eGFR	起病时血压	0正常，1高血压	肾脏病理：0未做，1MCD,2FSGS,3MsPGN,4MN,5DMS	临床分型：0不详，1单纯型，2肾炎型	对免疫抑制剂反应：0未用，1有效，2无效	随访时间：月	预后：0正常肾功能；1CKD2-4,2CKD5,3DEAD
168	2	1	1	2	1	1	0	3589.7	65	84.2538	112/88	0	0	0	0	32	0
44	1	1	1	2	2	2	1	2125.4	19	194.079	103/66	0	3	2	1	51	2
80	2	1	2	1	1	1	0	4251	144	32.7069	119/68	0	0	2	2	28	2
82	1	1	1	2	2	3	1	4604	40	118.657	110/72	0	1	2	2	74	0
93	1	1	1	2	2	2	2	3294.9	39	118.892	108/70	0	0	1	1	38	0
48	1	1	2	2	1	1	1	1070.2	22	199.145	119/83	0	1	2	2	11	0
33	1	2	2	2	2	2	2	1200	26	146.04	93/54	0	0	1	1	28	0
124	1	1	1	2	1	1	1	3185	49	96.8633	113/84	0	4	2	2	34	0
89	2	1	1	2	1	1	0	555.2	120	36.51	148/85	1	1	0	0	26	1
26	1	2	2	2	2	2	2	1616.9	34	105.235	105/65	0	2	2	1	36	0
18	1	2	2	2	2	2	1	1354.4	24	132.349	100/62	0	0	2	1	31	0
106	1	1	2	2	2	3	2	3948.2 2100.5	55	100.9	117/67	0	1	2	1	66	0
17	1	1	2	2	2	2	2	22113	25	166.486	112/85	0	2	2	2	81	0
60	1	2	2	2	2	2	2	6464.3	37	126.305	131/87	1	1	2	1	120	0
33	1	1	2	1	1	1	1	700	122	26.6343	133/100	1	0	2	2	34	0
16	1	2	2	2	2	2	1	1324.6	17	167.516	98/60	0	0	1	1	46	0
26	1	1	1	2	2	2	1	5022.4	30	1369.12	108/68	0	1	1	1	60	0
33	2	1	2	2	1	1	0	154.9	22	172.593	120/78	1	2	0	0	34	0
144	1	1	2	2	2	2	2	2350.4	58	8.81276	120/75	0	4	1	1	63	0
20	1	2	2	2	2	2	2	6995.73	104	32.6484	103/62	0	1	2	0	69	1
12	1	1	2	2	2	3	1	1865.2	38	140.275	130/85	1	3	1	2	156	0
16	2	1	2	2	2	2	1	3148.1	16	177.986	107/69	0	0	2	1	22	0
48	1	2	2	2	2	2	2	4426.62	58	91.9045	96/72	0	1	2	1	117	1
149	1	2	2	2	2	2	1	3669.5	58	103.865	144/108	1	1	2	2	30	1
81	1	2	2	2	1	1	1	2902	99	39.8291	172/122	1	2	1	2	73	2
81	1	1	1	2	2	2	1	1407.9	42	108.661	128/85	0	0	2	1	49	0
147	1	3	1	1	1	1	1	1539.7	81	69.4141	124/64	0	1	2	2	59	1
48	1	2	1	2	1	1	1	2385.3	15	243.4	135/98	0	2	2	2	45	3
10	2	2	2	2	2	2	2	1442	29	100.717	99/60	0	0	1	1	55	0
19	1	1	2	1	2	3	2	5428	137	21.8527	112/70	0	0	2	1	43	0
41	1	2	2	1	2	2	1	1960	27	146.04	110/65	0	3	2	1	45	0
6	1	1	2	1	2	3	0	484.6	18	131.842	112/70	0	0	1	0	50	0
80	1	2	2	2	2	3	1	3130	28	186.462	110/70	0	1	1	1	109	0
26	1	1	2	2	2	3	1	1151.1	52	80.0412	150/95	1	1	1	2	151	2
72	1	2	2	2	2	3	1	1992.8	34	126.711	87/63	0	0	1	0	12	0
18	1	2	2	2	2	3	1	755.6	28	99.0986	107/63	0	0	1	1	30	0
48	2	3	1	1	1	1	1	348.8	774	5.66047	115/90	0	5	2	0	98	2
33	1	1	2	2	2	2	1	7047.6	66	46.4673	100/68	0	1	2	2	14	0
31	2	1	2	2	2	3	1	3964.7	15	216.626	90/56	0	0	1	1	10	0
67	1	2	2	2	2	2	2	977	23	190.487	111/61	0	2	1	1	48	0
123	1	1	2	2	2	3	1	3071.1	22	212.422	120/85	0	1	2	1	34	0
24	1	1	2	2	2	2	1	5217.4	25	141.659	95/50	0	0	2	1	15	0
132	1	1	2	2	1	1	1	5294.1	62	87.1529	130/90	0	2	2	0	10	1
72	1	1	2	2	1	1	1	2032.8	29	148.558	119/75	0	1	2	2	30	0
37	1	1	1	2	2	2	1	6674.1	15	228.796	109/89	0	0	2	1	39	0
44	1	2	2	2	2	3	2	1984.6	28	139.52	118/75	0	1	2	1	58	0
9	2	2	2	2	2	2	1	559.5	14	177.334	91/69	0	1	2	2	48	0
19	1	1	1	1	2	3	1	2451.7	17	161.074	90/60	0	0	1	0	31	0
32	1	1	2	2	2	2	2	3201	15	211.758	120/80	0	0	1	2	24	0
115	1	1	1	2	1	1	1	2288	47	110.307	124/82	0	1	2	2	24	0
115	1	1	1	2	1	1	1	5301	50	103.688	114/74	0	1	2	2	24	0
27	1	2	2	2	1	1	1	2710	499	6.7313	119/75	0	1	1	2	22	2
94	2	1	2	2	2	2	1	2562	31	147.218	107/84	0	2	1	1	35	0
15	2	2	2	2	1	1	1	680.9	335	10.0266	135/88	1	1	1	2	67	2
159	1	1	1	1	2	2	1	3180	147	28.5622	160/100	1	1	2	2	11	2
15	1	1	2	2	2	2	2	4716	107	52.2059	120/80	0	1	1	2	164	0
7	1	1	2	2	2	3	1	2915	32	75.3019	85/65	0	0	1	1	65	0
7	1	2	2	2	2	3	1	6060	15	165.512	85/58	0	1	1	2	53	1
94	1	1	1	2	1	1	1	3147	53	85.4196	120/81	0	2	2	1	61	3
20	1	1	2	2	2	3	1	2251.4	19	171.021	95/72	0	0	1	1	25	0
53	1	1	1	2	2	3	1	3731.2	30	170.38	119/68	1	0	2	1	19	0
28	1	1	2	2	2	3	1	3400	26	124.977	88/45	0	4	2	1	52	0
144	2	1	2	2	2	2	1	4492	26	217.656	125/88	0	4	1	1	38	0
45	1	1	2	2	2	2	1	1895.3	37	106.57	98/68	0	2	2	1	71	0
28	1	1	2	2	2	2	2	2859	29	113.307	90/65	0	2	1	1	65	0
57	2	2	2	2	2	2	2	3972.8	32	131.208	108/65	0	3	2	1	62	0
89	1	2	2	2	2	2	1	6987.2	58	84.9802	115/82	0	1	1	1	122	0
132	2	1	2	2	2	3	2	5763.8	70	73.02	135/69	0	1	2	1	108	0
53	2	2	2	2	2	3	1	2587.1	52	75.8285	98/70	0	2	2	1	72	0
147	2	2	2	2	2	3	1	2231	58	95.6814	116/75	0	0	1	1	80	0
150	1	2	2	2	2	3	1	6312.8	67	80.649	125/82	0	2	2	1	88	0
96	1	1	2	2	2	3	1	1809.6	45	111.964	108/66	0	1	1	1	90	0
133	2	2	2	2	2	3	1	1938.8	66	80.2114	135/75	0	0	1	1	102	0
124	1	1	2	1	2	2	1	2604.14	44	132.764	120/62	0	2	1	1	10	0
24	1	1	2	2	2	2	1	1564	43	88.3033	85/60	0	0	1	0	22	0
15	1	1	2	2	2	2	1	1351	25.6	211.073	80/66	0	0	1	1	35	0
53	1	2	1	2	1	1	1	1175.02	23	203	92/56	0	1	1	1	48	0
48	2	2	1	2	1	1	1	1251	20	221	140/60	1	1	1	2	58	2
1	1	1	2	1	2	3	1	2495.29	25	105	75/45	0	0	1	0	36	0
72	1	2	2	2	2	3	1	1441	23	235	88/60	0	2	1	1	48	0
96	1	1	2	2	2	2	1	1084	43	139	100/65	0	0	1	1	18	0
126	1	3	2	2	2	2	1	825.4	57	114	110/70	0	0	1	1	16	0
82	2	3	2	2	2	2	1	12409.3	59	99	105/67	0	0	1	1	25	0
55	1	1	2	2	2	3	1	5876	36	104	103/70	0	2	1	2	4	0
43	1	2	2	2	1	1	1	6684	42	108	95/67	0	2	1	2	9	0
20	1	1	2	1	2	2	1	3340.2	22	105	90/55	0	0	1	1	9	0
37	1	1	1	2	2	2	1	2795.8	96	37.7	95/60	0	0	2	0	4	0
7	2	2	2	2	2	2	1	1344.8	14	187.77	86/55	0	0	1	1	2	0
89	1	1	1	2	1	1	1	3773.72	31	140.15	106/70	0	2	2	0	5	0
[truncated: 198 more columns]
